# Supplementary material for: Characteristics of 29 novel atypical solute carriers of major facilitator superfamily type: evolutionary conservation, predicted structure and neuronal co-expression
Source: Open Biol. 2017 Sep 6;7(9):170142. doi: 10.1098/rsob.170142 (PMC5627054; doi:10.1098/rsob.170142)
Supplement: Proteins related to the atypical SLCs [file rsob170142supp2.xlsx]

## Sheet: Related proteins
Authors: Perland, E., Bagchi, S., Klaesson, A. and Fredriksson, R.
Title: Characteristics of 29 novel atypical SLCs of MFS type: evolutionary conservation, predicted structure and neuronal co-expression
Journal: Open Biology
DOI: 10.1098/rsob.170142
Protein	Yeast	C.elegans	Fruit fly	Zebrafish	Chicken	Mouse
MFSD1			MFSD1A	MFSD1A	MFSD1	MFSD1
			CG12194	NP_001032503	NP_001026492	NP_080089
			MFSD1B	MFSD1B
			CG8602	XP_002666794
MFSD2A				MFSD2ab	MFSD2A	MFSD2A
				NP_001003570	XP_417826.4	NP_083938
				MFSD2aa
				NP_001007452
				MFSD2aL1
				XP_698560.1
				MFSD2aL2
				NP_001104673
MFSD2B				MFSD2b	MFSD2B	MFSD2B
				XP_695343.4	XP_426214.4	NP_001028660
MFSD3				MFSD3		MFSD3
				XP_002662041.2		NP_081398
MFSD4A		MFSD4A		MFSD4A	MFSD4A	MFSD4A
		NP_001040999		NP_956825	XP_417964.4	NP_766098
MFSD4B				MFSD4B1	MFSD4B	MFSD4B
				NP_001082989	XP_426180.2	NP_659070
				MFSD4B2
				NP_001107888
MFSD5		MFSD5			MFSD5	MFSD5
		NP_001033445			XP_015129142.1	NP_598861
MFSD6		MFSD6	MFSD6	MFSD6A	MFSD6	MFSD6
		NP_498662	CG12858	NP_001076525	XP_421837.1	NP_598590
			MFSD6L1	MFSD6B
			CG31663	NP_001315145
			MFSD6L2
			CG7334
			MFSD6L3
			CG15706
			MFSD6L4
			CG10121
MFSD6L				MFSD6L		MFSD6L
				NP_001003586		NP_666116
MFSD7		MFSD7A		MFSD7 (202aa)	MFSD7	MFSD7
		NP_509562		NP_001018423.1	XP_001232999.2	NP_766471
		MFSD7B
		NP_510447
		MFSD7C
		NP_502341
MFSD8	MFSD8L1	MFSD8L1	MFSD8	MFSD8	MFSD8	MFSD8
	NP_009952	NP_496546	CG8596	NP_001038513	XP_420463.1	NP_082416
		MFSD8L2		mfsd8L1
		NP_503443		XP_693154.7
		MFSD8L3		mfsd8L2
		NP_505340		XP_009295888.1
		MFSD8L4
		NM_073556
		MFSD8L5
		NP_501823
		MFSD8L5
		NP_503058
		MFSD8L6
		NP_001263885
		MFSD8L7
		NP_504616
		MFSD8L8
		NP_509296
		MFSD8L9
		NP_001256536
		MFSD8L10
		NP_505586
		MFSD8L11
		NP_001022903
MFSD9		MFSD9L1		MFSD9	MFSD9	MFSD9
		NP_501557		XP_001921343.4	XP_416919.5	NP_766087
MFSD10		MFSD10	MFSD10	MFSD10	MFSD10	MFSD10
		NP_510814	CG5760	NP_001017667	XP_420825.2	NP_080936
MFSD11		MFSD11g	MFSD11	MFSD11	MFSD11	MFSD11
		NP_510465	CG18549	NP_001025425	XP_003642383.2	NP_848735
MFSD12		MFSD12		MFSD12	MFSD12	MFSD12
		NP_508799		NP_001038437	XP_418193.3	NP_082933
MFSD13A		MFSD13L1		MFSD13A	MFSD13A	MFSD13A
		NP_001021997		NP_001008654	NP_001026403	NP_083462
		MFSD13L2		MFSD13ALike		MFSD13ALike
		NP_491478		NP_001116092		NP_083231
MFSD14A		MFSD14AB	MFSD14AB1	MFSD14A1	MFSD14A1	MFSD14A
		NP_493670	CG11537	NP_998692	NP_001026733	NP_032272
			MFSD14AB2	MFSD14A2	MFSD14A2
			CG5078	NP_955878	NP_001034410
			MFSD14AB3
			CG18281
			MFSD14AB4
			CG17637
MFSD14B				MFSD14B1		MFSD14B
				XP_002663499.2		NP_598441
				MFSD14B2
				XP_003199082.1
SV2A			SV2.1	SV2A	SV2A	SV2A
			CG3168	XP_696434.2	XM_015298346.1.1	NP_071313
			SV2.2	SV2
			CG31272	XP_009296040.1
			SV2.3
			CG3690
			SV2.4
			CG14691
			SV2.5
			CG31106
			SV2.6
			CG31103
			SV2.7
			CG15221
			SV2.8
			CG33234
			SV2.9
			CG12783
			SV2.10
			CG33233
SV2B		SV2B		SV2B	SV2B	SV2B
		NP_493982		NP_001076464	XP_425081.2	NP_001309960
SV2C		SV2		SV2C	SV2C	SV2C
		NP_497725		NP_001121811	XP_004937396.1	NP_083486
SVOP		SVOP1	SVOP	SVOPa	SVOP	SVOP
		NP_498960	CG4324	XP_005165254.1	XP_015131004.1	NP_081081
				SVOPb
				XP_017211753.1
SVOPL				SVOPL	SVOPL	SVOPL
				NP_001038694	XP_416339.4	NP_796174
SPNS1		SPIN-1	SPNS	SPNS1		SPNS1
		NP_506041	CG8428	NP_705949		NP_076201
		SPIN-2	SPNS-Like
		NP_502513	CG14439
		SPIN-3
		NP_510181
		SPIN-4
		NP_499650
SPNS2				SPNS2	SPNS2	SPNS2
				NP_001077316	XP_015736038.1	NP_694700
SPNS3		SPIN-Like		SPNS3	SPNS3	SPNS3
		NP_001256692		NP_001093506	XP_415741.3	NP_084208
UNC93A		UNC93A	UNC93A1	UNC93A	UNC93A	UNC93A
		NP_001021219	CG4928	NP_001038381	XP_004935588.1	NP_954860
			UNC93A2			Unc93A2
			CG2121			NP_001136011
UNC93B1				UNC93B1	UNC93B1	UNC93B1
				NP_001275745	XP_015141572.1	NP_062322
CLN3	CLN3	CLN3.1	CLN3	CLN3		CLN3
	NP_012476	NP_001256315	CG5582	NP_001007307		NP_034037
		CLN3.2
		NP_491556
		CLN3.3
		NP_505237
