# Supplementary material for: Characteristics of 29 novel atypical solute carriers of major facilitator superfamily type: evolutionary conservation, predicted structure and neuronal co-expression
Source: Open Biol. 2017 Sep 6;7(9):170142. doi: 10.1098/rsob.170142 (PMC5627054; doi:10.1098/rsob.170142)
Supplement: Abbreviation list [file rsob170142supp3.xlsx]

## Sheet: Blad1
Authors: Perland, E., Bagchi, S., Klaesson, A. and Fredriksson, R.
Title: Characteristics of 29 novel atypical SLCs of MFS type: evolutionary conservation, predicted structure and neuronal co-expression
Journal: Open Biology
DOI: 10.1098/rsob.170142
AMTF	atypical MFS transporter family
APC	amino acid/polyamine/organocation
CCtop	Constrained Consensus TOPology prediction server
CLN3	ceroid-lipofuscinosis, neuronal 3
CPA/AT	cation:proton antiporter/anion transporter
DMT	drug/metabolite transporter superfamily
GMQE	Global model quality estimation
HGNC	human genome nomenclature committee
HMM	Hidden Markov model
MFS	Major facilitator superfamily
MFSD	Major facilitator superfamily domain containing
Pfam database	protein family database
PLA	proximity ligation assay
SLC	solute carrier
SPNS	sphingolipid transporters
SV2	synaptic vesicles glycoprotein 2
SVOP	SV2 related proteins
SVOPL	SV2 related protein homolog like
TMS	transmembrane segment
UNC93	uncoordinated-93
